# Supplementary material for: The Structure of Stable Cellulolytic Consortia Isolated from Natural Lignocellulosic Substrates
Source: Int J Mol Sci. 2022 Sep 15;23(18):10779. doi: 10.3390/ijms231810779 (PMC9501375; doi:10.3390/ijms231810779)
Supplement: Supplementary file 1 [file ijms-23-10779-s001.zip]

Archive with 3 entries (3 files):
- gladkov_supplement_figures.pdf
- gladkov_supplement_krona.html
- gladkov_supplement_table.xlsx
